# Supplementary material for: Mitochondrial DNA Phylogeography of the Norway Rat
Source: PLoS One. 2014 Feb 28;9(2):e88425. doi: 10.1371/journal.pone.0088425 (PMC3938417; doi:10.1371/journal.pone.0088425)
Supplement: Table S1 — The geographic origin of newly collected and published sequences. We provide sequence length, haplotype IDs, GenBank accession numbers (and/or references) of D-loop and cyt-b sequences. The Vkorc1 genotypes of samples are shown if known. (XLS) [file pone.0088425.s001.xls]

## Sheet: Sheet1
Species	Continent	Country	Sample location (if known)	ID (Kohn lab; otherwise see Genbank accession)	Vkorc1 mutation	D-loop Haplotype	D-loop length (bp)	GenBank No.	Cytb Haplotype	Cytb length (bp)	GenBank No.	Source
Rattus norvegicus	Europe	Germany	Olfen	3287	Y139C	D1	664	JX887169	C1	549	JX887163	this study
Rattus norvegicus	Europe	Germany	Olfen	3591	Y139C	D1	664	JX887169				this study
Rattus norvegicus	Europe	Germany	Olfen	3531	Y139C	D1	664	JX887169				this study
Rattus norvegicus	Europe	Germany	Ludwigshafen	3995	WT	D1	664	JX887169	C1	549	JX887163	this study
Rattus norvegicus	Europe	Germany	Ludwigshafen	4024	WT	D1	664	JX887169	C1	549	JX887163	this study
Rattus norvegicus	Europe	Germany	Ludwigshafen	4023	WT	D1	664	JX887169	C1	549	JX887163	this study
Rattus norvegicus	Europe	Germany	Ludwigshafen	4039	WT	D1	664	JX887169	C1	549	JX887163	this study
Rattus norvegicus	Europe	Germany	Ludwigshafen	4069	WT	D1	664	JX887169	C1	549	JX887163	this study
Rattus norvegicus	Europe	Germany	Ludwigshafen	3997	WT	D1	664	JX887169				this study
Rattus norvegicus	Europe	Germany	Ludwigshafen	4034	WT	D1	664	JX887169				this study
Rattus norvegicus	Europe	Germany	Ludwigshafen	4035	WT	D1	664	JX887169				this study
Rattus norvegicus	Europe	Germany	Ludwigshafen	4036	WT	D1	664	JX887169				this study
Rattus norvegicus	Europe	Germany	Ludwigshafen	4037	WT	D1	664	JX887169				this study
Rattus norvegicus	Europe	Germany	Ludwigshafen	4068	WT	D1	664	JX887169				this study
Rattus norvegicus	Europe	Germany	Dorsten	3378	S56P	D1	664	JX887169	C1	549	JX887163	this study
Rattus norvegicus	Europe	Germany	Dorsten	3384	S56P	D1	664	JX887169	C1	549	JX887163	this study
Rattus norvegicus	Europe	Germany	Dorsten	3454	S56P	D1	664	JX887169	C1	549	JX887163	this study
Rattus norvegicus	Europe	Germany	Dorsten	3458	WT	D1	664	JX887169	C1	549	JX887163	this study
Rattus norvegicus	Europe	Germany	Dorsten	3598	S56P	D1	664	JX887169	C1	549	JX887163	this study
Rattus norvegicus	Europe	Germany	Dorsten	3572	S56P	D1	664	JX887169				this study
Rattus norvegicus	Europe	Germany	Dorsten	3452	Y139C	D1	664	JX887169				this study
Rattus norvegicus	Europe	Germany	Dorsten	3471	S56P	D1	664	JX887169				this study
Rattus norvegicus	Europe	Germany	Dorsten	3481	S56P	D1	664	JX887169				this study
Rattus norvegicus	Europe	Germany	Dorsten	3482	S56P	D1	664	JX887169				this study
Rattus norvegicus	Europe	Germany	Dorsten	3573	S56P	D1	664	JX887169				this study
Rattus norvegicus	Europe	Germany	Dorsten	3581	S56P	D1	664	JX887169				this study
Rattus norvegicus	Europe	Germany	Dorsten	3366	S56P	D1	664	JX887169				this study
Rattus norvegicus	Europe	Germany	Dorsten	3380	WT	D1	664	JX887169				this study
Rattus norvegicus	Europe	Germany	Dorsten	3390	S56P	D1	664	JX887169				this study
Rattus norvegicus	Europe	Germany	Dorsten	3437	WT	D1	664	JX887169				this study
Rattus norvegicus	Europe	Germany	Dorsten	3574	WT	D1	664	JX887169				this study
Rattus norvegicus	Europe	Germany	Dorsten	3597	WT	D1	664	JX887169				this study
Rattus norvegicus	Europe	Germany	Dorsten	3453	S56P	D1	664	JX887169				this study
Rattus norvegicus	Europe	Germany	Drensteinfurt	3502	Y139C	D1	664	JX887169	C1	549	JX887163	this study
Rattus norvegicus	Europe	Germany	Drensteinfurt	4171	Y139C	D1	664	JX887169	C1	549	JX887163	this study
Rattus norvegicus	Europe	Germany	Drensteinfurt	3793	Y139C	D1	664	JX887169	C1	549	JX887163	this study
Rattus norvegicus	Europe	Germany	Drensteinfurt	3830	WT	D1	664	JX887169				this study
Rattus norvegicus	Europe	Germany	Drensteinfurt	3593	WT	D1	664	JX887169	C1	549	JX887163	this study
Rattus norvegicus	Europe	Germany	Drensteinfurt	3794	WT	D1	664	JX887169				this study
Rattus norvegicus	Europe	Germany	Drensteinfurt	3860	WT	D1	664	JX887169				this study
Rattus norvegicus	Europe	Germany	Drensteinfurt	3885	WT	D1	664	JX887169				this study
Rattus norvegicus	Europe	Germany	Drensteinfurt	3893	WT	D1	664	JX887169				this study
Rattus norvegicus	Europe	Germany	Drensteinfurt	3894	WT	D1	664	JX887169				this study
Rattus norvegicus	Europe	Germany	Drensteinfurt	3805	WT	D1	664	JX887169				this study
Rattus norvegicus	Europe	Germany	Stadtlohn	3374	Y139C	D1	664	JX887169	C1	549	JX887163	this study
Rattus norvegicus	Europe	Germany	Stadtlohn	3938	Y139C	D1	664	JX887169	C1	549	JX887163	this study
Rattus norvegicus	Europe	Germany	Stadtlohn	3945	Y139C	D1	664	JX887169	C1	549	JX887163	this study
Rattus norvegicus	Europe	Germany	Stadtlohn	3946	Y139C	D1	664	JX887169	C1	549	JX887163	this study
Rattus norvegicus	Europe	Germany	Stadtlohn	4100	Y139C	D1	664	JX887169	C1	549	JX887163	this study
Rattus norvegicus	Europe	Germany	Stadtlohn	4103	Y139C	D1	664	JX887169				this study
Rattus norvegicus	Europe	Germany	Stadtlohn	4109	Y139C	D1	664	JX887169				this study
Rattus norvegicus	Europe	Germany	Stadtlohn	4114	WT	D1	664	JX887169				this study
Rattus norvegicus	Europe	Germany	Stadtlohn	3373	Y139C	D1	664	JX887169				this study
Rattus norvegicus	Europe	Germany	Stadtlohn	3396	Y139C	D1	664	JX887169				this study
Rattus norvegicus	Europe	Germany	Stadtlohn	4106	Y139C	D1	664	JX887169				this study
Rattus norvegicus	Europe	Germany	Stadtlohn	4117	Y139C	D1	664	JX887169				this study
Rattus norvegicus	Europe	Germany	Stadtlohn	4118	Y139C	D1	664	JX887169				this study
Rattus norvegicus	Europe	Germany	Stadtlohn	3439	WT	D1	664	JX887169				this study
Rattus norvegicus	Europe	Germany	Stadtlohn	3445	WT	D1	664	JX887169				this study
Rattus norvegicus	Europe	Germany	Stadtlohn	3901	WT	D1	664	JX887169				this study
Rattus norvegicus	Europe	Germany	Stadtlohn	3937	Y139C	D1	664	JX887169				this study
Rattus norvegicus	Europe	Germany	Stadtlohn	4081	Y139C	D1	664	JX887169				this study
Rattus norvegicus	Europe	Germany	Stadtlohn	4082	Y139C	D1	664	JX887169				this study
Rattus norvegicus	Europe	Germany	Stadtlohn	4083	WT	D1	664	JX887169				this study
Rattus norvegicus	Europe	Germany	Stadtlohn	4085	Y139C	D1	664	JX887169				this study
Rattus norvegicus	Europe	Germany	Stadtlohn	4098	Y139C	D1	664	JX887169				this study
Rattus norvegicus	Europe	Germany	Stadtlohn	4104	Y139C	D1	664	JX887169				this study
Rattus norvegicus	Europe	Germany	Stadtlohn	4115	Y139C	D1	664	JX887169				this study
Rattus norvegicus	Europe	Germany	Stadtlohn	4119	Y139C	D1	664	JX887169				this study
Rattus norvegicus	Europe	Germany	Stadtlohn	4130	Y139C	D1	664	JX887169				this study
Rattus norvegicus	Europe	Germany	Stadtlohn	4131	Y139C	D1	664	JX887169				this study
Rattus norvegicus	Europe	Germany	Olfen	3902	WT	D1	664	JX887169				this study
Rattus norvegicus	Europe	Germany	Olfen	3919	Y139C	D1	664	JX887169				this study
Rattus norvegicus	Europe	Germany	Drensteinfurt	3418	WT	D1	664	JX887169				this study
Rattus norvegicus	Europe	Germany	Drensteinfurt	3425	WT	D1	664	JX887169				this study
Rattus norvegicus	Europe	Germany	Drensteinfurt	3451	WT	D1	664	JX887169				this study
Rattus norvegicus	Europe	Germany	Dorsten	3878	S56P	D1	664	JX887169				this study
Rattus norvegicus	Europe	Germany	Dorsten	3879	WT	D1	664	JX887169				this study
Rattus norvegicus	Europe	Germany	Dorsten	3882	WT	D1	664	JX887169				this study
Rattus norvegicus	Europe	Germany	Velen	3244	WT	D1	664	JX887169				this study
Rattus norvegicus	Europe	Germany	Velen	3274	Y139C	D1	664	JX887169				this study
Rattus norvegicus	Europe	Germany	Munster	3365	Y139C	D1	664	JX887169				this study
Rattus norvegicus	Europe	Germany	Olfen	3367	Y139C	D1	664	JX887169				this study
Rattus norvegicus	Europe	Germany	Stadtlohn	3375	Y139C	D1	664	JX887169				this study
Rattus norvegicus	Europe	Germany	Munster	3377	WT	D1	664	JX887169				this study
Rattus norvegicus	Europe	Germany	Beerlage	3381	WT	D1	664	JX887169				this study
Rattus norvegicus	Europe	Germany	Munster	3388	WT	D1	664	JX887169				this study
Rattus norvegicus	Europe	Germany	Stadtlohn	3398	Y139C	D1	664	JX887169				this study
Rattus norvegicus	Europe	Germany	Vreden	3400	Y139C	D1	664	JX887169				this study
Rattus norvegicus	Europe	Germany	Stadtlohn	3403	Y139C	D1	664	JX887169				this study
Rattus norvegicus	Europe	Germany	Nordkirchen	3407	Y139C	D1	664	JX887169				this study
Rattus norvegicus	Europe	Germany	Stadtlohn	3410	Y139C	D1	664	JX887169				this study
Rattus norvegicus	Europe	Germany	Stadtlohn	3424	Y139C	D1	664	JX887169				this study
Rattus norvegicus	Europe	Germany	Nordkirchen	3427	Y139C	D1	664	JX887169				this study
Rattus norvegicus	Europe	Germany	Beerlage	3430	WT	D1	664	JX887169				this study
Rattus norvegicus	Europe	Germany	Stadtlohn	3436	WT	D1	664	JX887169				this study
Rattus norvegicus	Europe	Germany	Vreden	3440	Y139C	D1	664	JX887169				this study
Rattus norvegicus	Europe	Germany	Nordkirchen	3441	Y139C	D1	664	JX887169				this study
Rattus norvegicus	Europe	Germany	Vreden	3444	Y139C	D1	664	JX887169				this study
Rattus norvegicus	Europe	Germany	Stadtlohn	3449	Y139C	D1	664	JX887169				this study
Rattus norvegicus	Europe	Germany	Beerlage	3460	WT	D1	664	JX887169				this study
Rattus norvegicus	Europe	Germany	Beerlage	3461	Y139C	D1	664	JX887169				this study
Rattus norvegicus	Europe	Germany	Senden	3462	NA	D1	664	JX887169				this study
Rattus norvegicus	Europe	Germany	Nordkirchen	3472	WT	D1	664	JX887169				this study
Rattus norvegicus	Europe	Germany	Nordkirchen	3473	Y139C	D1	664	JX887169				this study
Rattus norvegicus	Europe	Germany	Senden	3479	WT	D1	664	JX887169				this study
Rattus norvegicus	Europe	Germany	Nordkirchen	3480	Y139C	D1	664	JX887169				this study
Rattus norvegicus	Europe	Germany	Nordkirchen	3487	WT	D1	664	JX887169				this study
Rattus norvegicus	Europe	Germany	Beerlage	3491	WT	D1	664	JX887169				this study
Rattus norvegicus	Europe	Germany	Senden	3503	WT	D1	664	JX887169				this study
Rattus norvegicus	Europe	Germany	Nordkirchen	3506	WT	D1	664	JX887169				this study
Rattus norvegicus	Europe	Germany	Nordkirchen	3507	WT	D1	664	JX887169				this study
Rattus norvegicus	Europe	Germany	Olfen	3432	Y139C	D2	664	JX887165	C1	549	JX887163	this study
Rattus norvegicus	Europe	Germany	Olfen	3519	Y139C	D2	664	JX887165	C1	549	JX887163	this study
Rattus norvegicus	Europe	Germany	Olfen	3543	Y139C	D2	664	JX887165	C1	549	JX887163	this study
Rattus norvegicus	Europe	Germany	Olfen	3586	WT	D2	664	JX887165	C1	549	JX887163	this study
Rattus norvegicus	Europe	Germany	Olfen	3529	Y139C	D2	664	JX887165				this study
Rattus norvegicus	Europe	Germany	Olfen	3530	Y139C	D2	664	JX887165				this study
Rattus norvegicus	Europe	Germany	Olfen	3536	Y139C	D2	664	JX887165				this study
Rattus norvegicus	Europe	Germany	Olfen	3538	Y139C	D2	664	JX887165				this study
Rattus norvegicus	Europe	Germany	Olfen	3847	WT	D2	664	JX887165				this study
Rattus norvegicus	Europe	Germany	Olfen	3285	WT	D2	664	JX887165				this study
Rattus norvegicus	Europe	Germany	Olfen	3532	Y139C	D2	664	JX887165				this study
Rattus norvegicus	Europe	Germany	Olfen	3534	Y139C	D2	664	JX887165				this study
Rattus norvegicus	Europe	Germany	Olfen	3535	Y139C	D2	664	JX887165				this study
Rattus norvegicus	Europe	Germany	Olfen	3539	Y139C	D2	664	JX887165				this study
Rattus norvegicus	Europe	Germany	Olfen	3542	Y139C	D2	664	JX887165				this study
Rattus norvegicus	Europe	Germany	Olfen	3544	Y139C	D2	664	JX887165				this study
Rattus norvegicus	Europe	Germany	Olfen	3585	Y139C	D2	664	JX887165				this study
Rattus norvegicus	Europe	Germany	Olfen	3881	Y139C	D2	664	JX887165				this study
Rattus norvegicus	Europe	Germany	Olfen	3891	WT	D2	664	JX887165				this study
Rattus norvegicus	Europe	Germany	Olfen	3828	Y139C	D2	664	JX887165				this study
Rattus norvegicus	Europe	Germany	Olfen	3243	Y139C	D2	664	JX887165				this study
Rattus norvegicus	Europe	Germany	Olfen	3404	Y139C	D2	664	JX887165				this study
Rattus norvegicus	Europe	Germany	Olfen	3405	Y139C	D2	664	JX887165				this study
Rattus norvegicus	Europe	Germany	Olfen	3406	Y139C	D2	664	JX887165				this study
Rattus norvegicus	Europe	Germany	Olfen	3420	Y139C	D2	664	JX887165				this study
Rattus norvegicus	Europe	Germany	Ludwigshafen	3999	WT	D3	664	JX887170	C2	549	JX887164	this study
Rattus norvegicus	Europe	Germany	Drensteinfurt	3748	WT	D4	664	JX887166	C1	549	JX887163	this study
Rattus norvegicus	Europe	Germany	Drensteinfurt	3839	WT	D4	664	JX887166	C1	549	JX887163	this study
Rattus norvegicus	Europe	Germany	Drensteinfurt	3857	WT	D4	664	JX887166	C1	549	JX887163	this study
Rattus norvegicus	Europe	Germany	Olfen	3862	Y139C	D5	664	JX887168	C3	549	JX887161	this study
Rattus norvegicus	Europe	Germany	Velen	3245	Y139C	D6	664	JX887167	C1	549	JX887163	this study
Rattus norvegicus	Europe	Germany	Velen	3247	Y139C	D6	664	JX887167				this study
Rattus norvegicus	Europe	Germany	Velen	3250	WT	D6	664	JX887167				this study
Rattus norvegicus	Europe	Germany	Velen	3252	Y139C	D6	664	JX887167				this study
Rattus norvegicus	Europe	Germany	Velen	3253	NA	D6	664	JX887167				this study
Rattus norvegicus	Europe	Germany	Velen	3255	NA	D6	664	JX887167				this study
Rattus norvegicus	Europe	Germany	Velen	3273	WT	D6	664	JX887167	C1	549	JX887163	this study
Rattus norvegicus	Europe	Germany	Velen	3282	Y139C	D6	664	JX887167				this study
Rattus norvegicus	Europe	Germany	Magdeburg	3233	WT	D7	654	JX887171	C1	549	JX887163	this study
Rattus norvegicus	Europe	Germany	Magdeburg	3234	WT	D7	654	JX887171	C1	549	JX887163	this study
Rattus norvegicus	Europe	Germany	Magdeburg	3235	WT	D7	654	JX887171	C1	549	JX887163	this study
Rattus norvegicus	Europe	Germany	Dorsten	3599	WT	D8	664	JX887173	C1	549	JX887163	this study
Rattus norvegicus	Europe	Germany	Drensteinfurt	3493	Y139C	D9	664	JX887174	C1	549	JX887163	this study
Rattus norvegicus	Europe	France		4	Wt	D5	499	JX887168	C3	549	JX887161	this study
Rattus norvegicus	Europe	France		101	Y139F	D5	499	JX887168	C3	549	JX887161	this study
Rattus norvegicus	Europe	France		17	Wt	D1	499	JX887169	C1	549	JX887163	this study
Rattus norvegicus	Europe	France		61	Wt	D1	499	JX887169	C1	549	JX887163	this study
Rattus norvegicus	Europe	France		66	Wt	D1	499	JX887169				this study
Rattus norvegicus	Europe	France		70	Wt	D1	499	JX887169	C1	549	JX887163	this study
Rattus norvegicus	Europe	France		111	Wt	D10	499	JX887172	C1	549	JX887163	this study
Rattus norvegicus	Europe	France		123	Wt	D1	499	JX887169	C1	549	JX887163	this study
Rattus norvegicus	Europe	France		124	Wt	D1	499	JX887169	C1	549	JX887163	this study
Rattus norvegicus	Europe	France		128	Wt	D1	499	JX887169				this study
Rattus norvegicus	Europe	France		1	Y139F	D1	499	JX887169				this study
Rattus norvegicus	Europe	France		49	Y139F	D5	499	JX887168	C3	549	JX887161	this study
Rattus norvegicus	Europe	France		62	Y139F	D1	499	JX887169	C1	549	JX887163	this study
Rattus norvegicus	Europe	France		83	Y139F	D1	499	JX887169	C5	549	JX887162	this study
Rattus norvegicus	Europe	France		86	Y139F	D11	499	unpublished	C1	549	JX887163	this study
Rattus norvegicus	Europe	France		91	Y139F				C4	549	JX887160	this study
Rattus norvegicus	Europe	France		92	Y139F	D5	499	JX887168	C3	549	JX887161	this study
Rattus norvegicus	Europe	France		98	Y139F	D1	499	JX887169	C1	549	JX887163	this study
Rattus norvegicus	Europe	Denmark		Denmark	[Y139C]	D12	664	AJ428514	C6	549	AJ428514	Nilsson et al., 2003
Rattus norvegicus	Europe	Sweden		Sweden		D5	664	FJ919765	C3	549	FJ919765	Abhyankar et al., 2009
Rattus norvegicus	North America	USA				D1	664	DQ673916	C1	549	DQ673916	Schlick et al.,2006
Rattus norvegicus	North America	USA	USA	New York		D3	278	U13749				Usdin et al. 1995
Rattus norvegicus	Asia	Japan				D5	664	DQ673917	C7	549	DQ673917	Schlick et al.,2006
Rattus norvegicus	Asia	Japan							C2	549	AB451021	Nakamura et al.,2008 (published only in database)
Rattus norvegicus	Asia	China	Hainan			D14	469	HM031630	C8	549	HM031679	Lu et al.,2012
Rattus norvegicus	Asia	China	Hainan			D14	469	HM031631	C8	549	HM031678	Lu et al.,2012
Rattus norvegicus	Asia	China	Hainan			D14	469	HM031632	C8	549	HM031676	Lu et al.,2012
Rattus norvegicus	Asia	China	Hainan			D14	469	HM031633	C8	549	HM031681	Lu et al.,2012
Rattus norvegicus	Asia	China	Hainan			D14	469	HM031634	C8	549	HM031677	Lu et al.,2012
Rattus norvegicus	Asia	China	Hainan						C8	549	HM031680	Lu et al.,2012
Rattus norvegicus	Asia	China	Hainan						C9	549	HM031682	Lu et al.,2012
Rattus norvegicus	Asia	China				D18	664	HQ655891				Liu et al., 2011
Rattus norvegicus	Asia	China				D18	664	HQ655892				Liu et al., 2011
Rattus norvegicus	Asia	China				D18	664	HQ655893				Liu et al., 2011
Rattus norvegicus	Asia	China				D15	664	HQ655894				Liu et al., 2011
Rattus norvegicus	Asia	China				D18	664	HQ655895				Liu et al., 2011
Rattus norvegicus	Asia	China				D18	664	HQ655896				Liu et al., 2011
Rattus norvegicus	Asia	China				D18	664	HQ655897				Liu et al., 2011
Rattus norvegicus	Asia	China				D18	664	HQ655898				Liu et al., 2011
Rattus norvegicus	Asia	China				D16	664	HQ655899				Liu et al., 2011
Rattus norvegicus	Asia	China				D16	664	HQ655900				Liu et al., 2011
Rattus norvegicus	Asia	China				D16	664	HQ655901				Liu et al., 2011
Rattus norvegicus	Asia	China				D16	664	HQ655902				Liu et al., 2011
Rattus norvegicus	Asia	China				D16	664	HQ655903				Liu et al., 2011
Rattus norvegicus	Asia	China				D16	664	HQ655904				Liu et al., 2011
Rattus norvegicus	Asia	China				D16	664	HQ655905				Liu et al., 2011
Rattus norvegicus	Asia	China				D17	664	HQ655906				Liu et al., 2011
Rattus norvegicus	Asia	China				D17	664	HQ655907				Liu et al., 2011
Rattus norvegicus	Asia	China				D17	664	HQ655908				Liu et al., 2011
Rattus norvegicus	Asia	China				D17	664	HQ655909				Liu et al., 2011
Rattus norvegicus	Asia	China				D18	664	HQ655910				Liu et al., 2011
Rattus norvegicus	Asia	China				D19	664	HQ655911				Liu et al., 2011
Rattus norvegicus	Asia	China				D20	664	HQ655912				Liu et al., 2011
Rattus norvegicus	Asia	China				D22	664	HQ655913				Liu et al., 2011
Rattus norvegicus	Asia	China				D21	664	HQ655914				Liu et al., 2011
Rattus norvegicus	Asia	China				D22	664	HQ655915				Liu et al., 2011
Rattus norvegicus	Asia	China	Inner Mongolia						C10	549	GU592954	Lin et al.,2011
Rattus norvegicus	Asia	China	Inner Mongolia						C10	549	GU592955	Lin et al.,2011
Rattus norvegicus	Asia	China	Hebei						C11	549	GU592956	Lin et al.,2011
Rattus norvegicus	Asia	China	Hebei						C11	549	GU592957	Lin et al.,2011
Rattus norvegicus	Asia	China	Hebei						C11	549	GU592958	Lin et al.,2011
Rattus norvegicus	Asia	China	Hebei						C11	549	GU592959	Lin et al.,2011
Rattus norvegicus	Asia	China	Guangdong						C12	549	GU592960	Lin et al.,2011
Rattus norvegicus	Asia	China	Guangdong						C13	549	GU592961	Lin et al.,2011
Rattus norvegicus	Asia	China	Hebei						C17	549	GU592962	Lin et al.,2011
Rattus norvegicus	Asia	China	Hebei						C14	549	GU592963	Lin et al.,2011
Rattus norvegicus	Asia	China	Heilongjiang						C15	549	GU592964	Lin et al.,2011
Rattus norvegicus	Asia	China	Henan						C16	549	GU592966	Lin et al.,2011
Rattus norvegicus	Asia	China	Inner Mongolia						C17	549	GU592967	Lin et al.,2011
Rattus norvegicus	Asia	China	Inner Mongolia						C17	549	GU592968	Lin et al.,2011
Rattus norvegicus	Asia	China	Liaoning						C3	549	GU592969	Lin et al.,2011
Rattus norvegicus	Asia	China	Liaoning						C18	549	GU592970	Lin et al.,2011
Rattus norvegicus	Asia	China	Liaoning						C3	549	GU592971	Lin et al.,2011
Rattus norvegicus	Asia	China	Hunan						C19	549	GU592972	Lin et al.,2011
Rattus norvegicus	Asia	China	Hunan						C19	549	GU592973	Lin et al.,2011
Rattus norvegicus	Asia	China	Hunan						C19	549	GU592974	Lin et al.,2011
Rattus norvegicus	Asia	China	Jiangsu						C20	549	GU592975	Lin et al.,2011
Rattus norvegicus	Asia	China	Jiangsu						C3	549	GU592976	Lin et al.,2011
Rattus norvegicus	Asia	China	Jiangsu						C11	549	GU592977	Lin et al.,2011
Rattus norvegicus	Asia	China	Shandong						C3	549	GU592978	Lin et al.,2011
Rattus norvegicus	Asia	China	Jilin						C21	549	GU592979	Lin et al.,2011
Rattus norvegicus	Asia	China	Jilin						C22	549	GU592980	Lin et al.,2011
Rattus norvegicus	Asia	China	Jilin						C23	549	GU592981	Lin et al.,2011
Rattus norvegicus	Asia	China	Shandong						C24	549	GU592982	Lin et al.,2011
Rattus norvegicus	Asia	China	Fujian						C25	549	GU592983	Lin et al.,2011
Rattus norvegicus	Asia	China	Fujian						C25	549	GU592984	Lin et al.,2011
Rattus norvegicus	Asia	China	Liaoning						C23	549	GU592986	Lin et al.,2011
Rattus norvegicus	Asia	China	Liaoning						C3	549	GU592987	Lin et al.,2011
Rattus norvegicus	Asia	China	Liaoning						C26	549	GU592988	Lin et al.,2011
Rattus norvegicus	Asia	China	Shandong						C17	549	GU592989	Lin et al.,2011
Rattus norvegicus	Asia	China	Hubei						C27	549	GU592991	Lin et al.,2011
Rattus norvegicus	Asia	China	Hubei						C19	549	GU592992	Lin et al.,2011
Rattus norvegicus	Asia	China	Inner Mongolia						C28	549	GU592993	Lin et al.,2011
Rattus norvegicus	Asia	China	Inner Mongolia						C29	549	GU592994	Lin et al.,2011
Rattus norvegicus	Asia	China	Yunnan						C11	549	GU592996	Lin et al.,2011
Rattus norvegicus	Asia	China	Yunnan						C30	549	GU592997	Lin et al.,2011
Rattus norvegicus	Asia	Vietnam				D13	300	U13748				Usdin et al. 1995
Rattus norvegicus	Asia	Vietnam							C31	549	AB355902	Truong et al., 2009
Rattus norvegicus	Asia	Vietnam							C31	549	AB355903	Truong et al., 2009
Rattus norvegicus	Asia	Vietnam							C32	549	FJ842277	Batos et al.,2011
Rattus norvegicus	Asia	Vietnam							C33	549	FJ842278	Batos et al.,2011
Rattus norvegicus	Asia	Vietnam							C34	549	FR775887	Balakirev, 2012
Rattus norvegicus	Asia	Vietnam							C31	549	FR775888	Balakirev, 2012
Rattus norvegicus	Asia	Vietnam							C31	549	FR775889	Balakirev, 2012
Rattus norvegicus	Asia	Vietnam							C31	549	FR775890	Balakirev, 2012
Rattus norvegicus	Asia	Vietnam							C31	549	JN675510	Aplin et al., 2011
Rattus norvegicus	Asia	Thailand							C31	549	HM217370	Pages et al,, 2010
Rattus norvegicus	Asia	Thailand							C35	549	HM217429	Pages et al,, 2010
Rattus norvegicus	Asia	Thailand							C31	549	HM217481	Pages et al,, 2010
Rattus norvegicus	Asia	Indonesia							C36	549	FJ842279	Batos et al.,2011
Rattus norvegicus	Africa	South Africa*							C3	549	FJ842270 (x2)	Batos et al.,2011
Rattus norvegicus	Africa	South Africa*							C3	549	FJ842271 (x3)	Batos et al.,2011
Rattus norvegicus	Africa	South Africa*							C3	549	DQ439842 (x1)	Batos et al.,2011
Rattus norvegicus	Africa	South Africa*							C3	549	DQ439843 (x1)	Batos et al.,2011
Rattus norvegicus	Africa	South Africa*							C3	549	FJ842272 (x2)	Batos et al.,2011
Rattus norvegicus	Africa	South Africa*							C3	549	DQ439844 (x1)	Batos et al.,2011
Rattus norvegicus	Africa	South Africa*							C3	549	FJ842269 (x1)	Batos et al.,2011
Rattus norvegicus	Africa	South Africa*							C3	549	FJ842273 (x1)	Batos et al.,2011
Rattus norvegicus	Africa	South Africa*							C3	549	HQ157799 (x8)	Batos et al.,2011
Rattus norvegicus	Africa	South Africa*							C37	549	FJ842274 (x2)	Batos et al.,2011
Rattus norvegicus	Africa	South Africa*							C3	549	DQ439840 (x1)	Batos et al.,2011
Rattus norvegicus	Africa	South Africa*							C3	549	DQ439841 (x1)	Batos et al.,2011
Rattus norvegicus	Africa	South Africa*							C38	549	DQ439839 (x1)	Batos et al.,2011
Rattus norvegicus	Africa	South Africa*							C2	549	FJ842275 (x9)	Batos et al.,2011
Rattus norvegicus	Africa	South Africa*							C2	549	FJ842276 (x3)	Batos et al.,2011
Rattus norvegicus	Africa	Egypt				D5	301	U13747				Usdin et al. 1995
Rattus norvegicus	Africa	Cambodia							C34	549	HM217373	Pages et al.,2010
Rattus norvegicus	South Pacific Ocean islands	Society Islands		SI		D5	517	EF186346	C3	549	EF186461	Robin et al. 2007
Rattus norvegicus	South Pacific Ocean islands			SI		D1	517	EF186347	C1	549	EF186462	Robin et al. 2007
Rattus norvegicus	South Pacific Ocean islands	Tubuai		U13746		D1	302	U13746				Usdin et al. 1995
Rattus norvegicus	Inbred			ACI/Eur		D3	664	DQ673908				Schlick et al.,2006
Rattus norvegicus	Inbred			B		D3	664	FJ919763				Abhyankar et al., 2009
Rattus norvegicus	Inbred			F344 x BN F1		D3	664	AY769440				Pak et al., 2005
Rattus norvegicus	Inbred			F344/DuCrl2Swe		D3	664	FJ919761				Abhyankar et al., 2009
Rattus norvegicus	Inbred			F344/NHsd		D3	664	DQ673909				Schlick et al.,2006
Rattus norvegicus	Inbred			FHH/Eur		D3	664	DQ673910				Schlick et al.,2006
Rattus norvegicus	Inbred			L4		D3	664	FJ919764				Abhyankar et al., 2009
Rattus norvegicus	Inbred			PVG/OlaHsd		D3	664	FJ919762				Abhyankar et al., 2009
Rattus norvegicus	Inbred			SS/JrHsd/Mcwi		D3	664	DQ673914				Schlick et al.,2006
Rattus norvegicus	Inbred			T2DN/Mcwi		D3	664	DQ673915	C3	549	DQ673915	Schlick et al.,2006
Rattus norvegicus	Inbred			BBDP/Rhw		D23	664	FJ919760				Abhyankar et al., 2009
Rattus norvegicus	Inbred			BBDR/Rhw		D23	664	FJ919771				Abhyankar et al., 2009
Rattus norvegicus	Inbred			GH/OmrMcwi		D23	664	DQ673911	C39	549	DQ673911	Schlick et al.,2006
Rattus norvegicus	Inbred			Lew/Ztm		D23	664	FJ919759				Abhyankar et al., 2009
Rattus norvegicus	Inbred			MHS/Gib		D23	664	FJ919770				Abhyankar et al., 2009
Rattus norvegicus	Inbred			GK/Far		D24	664	DQ673912				Schlick et al.,2006
Rattus norvegicus	Inbred			GK/KyoSwe		D24	664	FJ919766				Abhyankar et al., 2009
Rattus norvegicus	Inbred			GK/Swe		D24	664	DQ673913	C39	549	DQ673913	Schlick et al.,2006
Rattus norvegicus	Inbred			SHR/mol		D24	664	FJ919768				Abhyankar et al., 2009
Rattus norvegicus	Inbred			SHRSP		D24	664	FJ919769				Abhyankar et al., 2009
Rattus norvegicus	Inbred			WK/Kyoto		D25	664	FJ919767				Abhyankar et al., 2009
Rattus norvegicus	Inbred			WKY/NCrl		D25	664	DQ673907	C39	549	DQ673907	Schlick et al.,2006
Rattus norvegicus	Inbred			BN/SsNHsd/MCW		D5	664	NC_001665	C3	549	NC_001665	Gadaleta et al., 1989
Rattus norvegicus	Inbred			SS/Jr		D3	664	GU997608				Kumarasamy et al. 2010
Rattus norvegicus	Inbred			SR/Jr		D3	664	GU997611				Kumarasamy et al. 2010
Rattus norvegicus	Inbred			AS		D3	664	GU997609				Kumarasamy et al. 2010
Rattus norvegicus	Inbred			SHR/Hsd/MCO		D3	664	GU997610				Kumarasamy et al. 2010
Rattus rattus							482	EF186355				Robin et al. 2007
										494	JN675623	Aplin et al., 2011
										494	JN675621	Aplin et al., 2011
										494	HM217365	Pages et al.,2010
Rattus tanzumi							482	EF186393				Robin et al. 2007
										494	JN675598	Aplin et al., 2012
										494	JN675597	Aplin et al., 2012
										494	DQ439823	Batos et al.,2011
Rattus praetor							661	EU273708				Robin et al., 2008
Rattus niobe							608	HQ334464				Rowe et al., 2011
Rattus nitidus										494	FR775884	Balakirev, 2012
Rattus tiomanicus										494	JN675515	Aplin et al., 2011
										494	JN675516	Aplin et al., 2011
Rattus baluensis										494	JN675495	Aplin et al., 2011
Rattus losea										494	JN675508	Aplin et al., 2011
										494	JN675507	Aplin et al., 2011
Rattus pyctoris										494	JN675512	Aplin et al., 2011
										494	JN675511	Aplin et al., 2011
Rattus argentiventer										494	JN675494	Aplin et al., 2011
										494	JN675493	Aplin et al., 2011
Rattus exulans										494	JN675498	Aplin et al., 2011
										494	JN675497	Aplin et al., 2011
Rattus andamanensis										494	JN675487	Aplin et al., 2011
										494	JN675486	Aplin et al., 2011
Rattus satarae										494	JN675513	Aplin et al., 2011
Niviventer rapit										494	JN675480	Aplin et al., 2011
Niviventer fulvescens										494	JN675479	Aplin et al., 2011
Berylmys bowersi										494	JN675478	Aplin et al., 2011
Berylmys berdmorei										494	JN675477	Aplin et al., 2011
Bandicota savilei										494	JN675476	Aplin et al., 2011
Bandicota indica										494	JN675475	Aplin et al., 2011
Bandicota bengalensis										494	JN675474	Aplin et al., 2011
Mus musculus domesticus	inbred			NOD/LtJ					Outgroup	494	EF108340	Goios et al., 2007
Mus musculus domesticus	inbred			NZW/LacJ						494	EF108341	Goios et al., 2007
Mus musculus domesticus	inbred			WSB/EiJ						494	EF108344	Goios et al., 2007
Mus musculus castaneus	inbred			CAST/EiJ						494	EF108342	Goios et al., 2007
Mus musculus musculus	inbred			PWD/PhJ						494	EF108343	Goios et al., 2007
Mus musculus molossinus	inbred			MOLF/EiJ						494	EF108345	Goios et al., 2007
